# Supplementary material for: Laboratory Diagnosis of Bovine Abortions Caused by Non-Maintenance Pathogenic Leptospira spp.: Necropsy, Serology and Molecular Study Out of a Belgian Experience
Source: Pathogens. 2020 May 26;9(6):413. doi: 10.3390/pathogens9060413 (PMC7350382; doi:10.3390/pathogens9060413)
Supplement: Supplementary file 1 [file pathogens-09-00413-s001.zip]

Archive with 5 entries (4 files):
- supplementary/
- supplementary/Figure S1.pdf
- supplementary/S1_Table v14.xlsx
- supplementary/Table S2.pdf
- supplementary/Table S3.pdf
