# Supplementary material for: Laboratory Diagnosis of Bovine Abortions Caused by Non-Maintenance Pathogenic Leptospira spp.: Necropsy, Serology and Molecular Study Out of a Belgian Experience
Source: Pathogens. 2020 May 26;9(6):413. doi: 10.3390/pathogens9060413 (PMC7350382; doi:10.3390/pathogens9060413)
Supplement: Supplementary file 1 [file pathogens-09-00413-s001.zip › supplementary/S1_Table v14.xlsx]

## Sheet: Raw data
Table S1. Detailed results of the necropsy exam, the MAT and the real-time PCR performed on 116 aborted fetuses for the diagnosis of bovine leptospirosis.
		Autopsy			Serology (MAT)															Bacteriology
fœtus ID	Group	Month of abortion	Icterus?	Other lesions	Sample type	sample ID	MAT global result	MAT Results by serovars												PCR global result
								Grippotyphosa	Canicola	Pomona	Ballum	Ictero	Javanica	Australis	Autumnalis	Bataviae	Pyrogenes	Tarassovi	Sejroe
f001	Icteric abortion	9	P	SPL, CL, PRH	SD	14044569-1416481.9	POS	1/100	neg	neg	neg	neg	neg	1/100	neg	neg	neg	neg	neg	POS
f002	Icteric abortion	9	P	SPL	SD	14046415-1416481.21	POS	1/300	neg	neg	1/30	neg	neg	neg	neg	neg	1/30	neg	neg	-
f003	Icteric abortion	9	P	SPL, CP	SD	14046671-1416481.23	POS	1/500	neg	neg	neg	neg	neg	1/30	1/100	neg	neg	neg	neg	-
f004	Icteric abortion	9	P	SPL, CL, PRH	SD	14046870-1416481.10	POS	1/1000	neg	neg	1/100	neg	neg	neg	1/30*	neg	neg	neg	neg	POS
f005	Icteric abortion	9	P	SPL, PHR, "cooked" aspect of the liver, hemorrhagic brain	SD	14046893-1416481.13	POS	1/1000	neg	neg	neg	neg	neg	neg	1/100	neg	neg	neg	neg	-
f006	Icteric abortion	9	P	SPL, CL, PRH	SD	14046903-1416481.16	POS	1/100	neg	neg	neg	neg	neg	1/1000	1/100	neg	neg	neg	neg	POS
f007	Icteric abortion	9	P	SPL, CL, PRH, generalized hemorrhagic edema, atrial haematomas, hemorrhagic placental cotyledons	SD	14047394.1-1610225.1	POS	1/500	neg	neg	neg	neg	neg	neg	neg	neg	neg	neg	neg	POS
f008	Icteric abortion	9	P	SPL, CL, PRH	SD	14047423-1416481.22	POS	1/1000	neg	neg	neg	neg	neg	neg	neg	neg	neg	neg	neg	-
f009	Icteric abortion	9	P	SPL, CL, PRH, pulmonary petechia, bilirubinuria	SD	14047968-1416481.14	POS	neg	neg	neg	1/100	neg	neg	1/500	neg	neg	1/100	1/300	neg	POS
f010	Icteric abortion	9	P	SPL, PHR, "cooked" aspect of the liver	SD	14048419.1-1610225.3	POS	1/100	neg	1/100	neg	1/300	neg	1/500	1/300	1/300	neg	neg	neg	POS
f011	Icteric abortion	9	P	SPL	PLF	14052202-1416603	NEG	neg	neg	neg	neg	neg	neg	neg	neg	neg	neg	neg	neg	POS
f012	Icteric abortion	9	P	SPL, CL, PRH	SD	14053815-1416677.1	POS	neg	neg	neg	neg	neg	neg	1/500	neg	neg	neg	neg	neg	POS
f012	Icteric abortion	9	P		PLF	14053815-1416677.2	NEG	neg	neg	neg	neg	neg	neg	neg	neg	neg	neg	neg	neg
f013	Icteric abortion	9	P	SPL, PHR, "cooked" aspect of the liver	SD	14053837-1416680.1	NEG	neg	neg	neg	neg	neg	neg	neg	neg	neg	neg	neg	neg	NEG
f013	Icteric abortion	9	P		PLF	14053837-1416680.2	NEG	neg	neg	neg	neg	neg	neg	neg	neg	neg	neg	neg	neg
f014	Icteric abortion	9	P		PLF	14055242-1417073.2	NEG	neg	neg	neg	neg	neg	neg	neg	neg	neg	neg	neg	neg	NEG
f015	Icteric abortion	9	P	SPL, CL, PRH	PLF	14055253-1417073.1	NEG	neg	neg	neg	neg	neg	neg	neg	neg	neg	neg	neg	neg	NEG
f016	Icteric abortion	9	P	SPL, CL, PRH	PLF	14055269-1417073.3	NEG	neg	neg	neg	neg	neg	neg	neg	neg	neg	neg	neg	neg	POS
f017	Icteric abortion	9	P	SPL, PHR, "cooked" aspect of the liver, hemorrhagic brain	SD	14055618-1417158.3	POS	1/1000	neg	neg	1/100	neg	neg	neg	neg	neg	neg	neg	neg	NEG
f017	Icteric abortion	9	P		PLF	14055618-1417158.6	NEG	neg	neg	neg	neg	neg	neg	neg	neg	neg	neg	neg	neg
f018	Icteric abortion	9	P	SPL, CL, PRH	SD	14055772-1417158.2	POS	1/1000	neg	neg	1/30	neg	neg	neg	neg	neg	neg	neg	neg	POS
f018	Icteric abortion	9	P		PLF	14055772-1417158.5	NEG	neg	neg	neg	neg	neg	neg	neg	neg	neg	neg	neg	neg
f019	Icteric abortion	9	P	SPL, CL	SD	14057012-1417479.1	POS	1/300	neg	neg	1/100	neg	neg	neg	1/30	neg	neg	neg	neg	NEG
f019	Icteric abortion	9	P		PLF	14057012-1417479.2	NEG	neg	neg	neg	neg	neg	neg	neg	neg	neg	neg	neg	neg
f020	Icteric abortion	9	P	SPL, CL, PRH	SD	14057066-1417481.1	POS	1/2000	neg	neg	1/100	neg	neg	neg	neg	neg	neg	neg	neg	POS
f020	Icteric abortion	9	P		PLF	14057066-1417481.2	NEG	neg	neg	neg	neg	neg	neg	neg	neg	neg	neg	neg	neg
f021	Icteric abortion	9	P	SPL, CL	SD	14057631-1417485.1	POS	1/2000	neg	neg	1/30	neg	neg	neg	neg	neg	neg	neg	1/30	NEG
f021	Icteric abortion	9	P		PLF	14057631-1417485.2	NEG	neg	neg	neg	neg	neg	neg	neg	neg	neg	neg	neg	neg
f022	Icteric abortion	9	P		PLF	14057917-1417555.1	NEG	neg	neg	neg	neg	neg	neg	neg	neg	neg	neg	neg	neg
f022	Icteric abortion	9	P	SPL, CL, PRH	SD	14057917-1417555.2	POS	1/1000	neg	neg	1/30	1/30	neg	neg	neg	neg	neg	neg	neg	POS
f023	Icteric abortion	9	P	SPL, CL, PRH	SD	14058284-1417735	POS	1/300	neg	neg	neg	neg	neg	neg	1/10	neg	neg	neg	neg	POS
f023	Icteric abortion	9	P		PLF	14058284-1417735	NEG	neg	neg	neg	neg	neg	neg	neg	neg	neg	neg	neg	neg
f024	Icteric abortion	9	P	SPL, PRH	SD	14062221-1418651	POS	neg	neg	1/30	neg	neg	neg	1/2000	1/100	neg	neg	neg	neg	POS
f024	Icteric abortion	9	P		PLF	14062221-1418651	NEG	neg	neg	neg	neg	neg	neg	neg	neg	neg	neg	neg	neg
f025	Icteric abortion	9	P	SPL, CL, PRH	SD	14065178-1419228.1	POS	1/2000	neg	neg	neg	neg	neg	neg	neg	neg	neg	neg	neg	POS
f025	Icteric abortion	9	P		PLF	14065178-1419228.2	NEG	neg	neg	neg	neg	neg	neg	neg	neg	neg	neg	neg	neg
f026	Icteric abortion	9	P	SPL	SD	15023524-1503271	POS	neg	neg	neg	neg	neg	neg	neg	neg	neg	1/100	neg	neg	-
f027	Icteric abortion	9	P	SPL, CL, PRH	SD	15031360-1503889	NEG	neg	neg	neg	neg	neg	neg	neg	neg	neg	neg	neg	neg	POS
f028	Icteric abortion	9	P	SPL, CL, PRH	SD	15050216-1506066.1	POS	1/100	neg	neg	neg	neg	neg	1/30	neg	neg	neg	neg	neg	POS
f028	Icteric abortion	9	P		PLF	15050216-1506066.2	NEG	neg	neg	neg	neg	neg	neg	neg	neg	neg	neg	neg	neg
f029	Icteric abortion	9	P	SPL, CL, PRH	SD	15099519-15010114	NEG	neg	neg	neg	neg	neg	neg	neg	neg	neg	neg	neg	neg	NEG
f030	Icteric abortion	9	P	SPL, CL, PRH	SD	15113645-15010905	POS	neg	neg	neg	1/30	neg	neg	1/300	neg	neg	neg	neg	neg	NEG
f031	icteric abortion	9	P	SPL, CL, PRH	/	14044550	/	/	/	/	/	/	/	/	/	/	/	/	/	POS
f032	icteric abortion	9	P	SPL, CL, PRH	/	14045546	/	/	/	/	/	/	/	/	/	/	/	/	/	POS
f033	Icteric abortion	8	P	SPL, CP	SD	14040522.1-1610225.2	POS	neg	1/100	neg	1/100	1/1000	neg	neg	neg	neg	1/100	neg	neg	POS
f034	Icteric abortion	8	P	SPL, PHR, "cooked" aspect of the liver	SD	14045580-1416481.15	POS	1/300	neg	neg	neg	neg	neg	neg	neg	neg	neg	neg	neg	-
f035	Icteric abortion	8	P	SPL	SD	14045788-1416481.18	POS	1/100	neg	neg	1/30	neg	neg	1/300	1/300	neg	neg	neg	neg	POS
f036	Icteric abortion	8	P	detailed necropsy not performed	SD	14047390-1416481.19	POS	neg	neg	neg	neg	neg	neg	1/1000	1/100	neg	neg	neg	neg	-
f037	Icteric abortion	8	P	SPL, CL	SD	14047536-1416481.24	POS	1/500	neg	neg	1/30	neg	neg	neg	neg	neg	neg	neg	neg	-
f038	Icteric abortion	8	P	SPL, PRH	SD	14047676-1416481.11	POS	neg	neg	neg	neg	neg	neg	neg	neg	1/100	neg	neg	neg	NEG
f039	Icteric abortion	8	P	SPL, "cooked" aspect of the liver	SD	14048422-1416481.17	POS	neg	neg	neg	1/100*	neg	neg	1/1000	neg	neg	neg	neg	neg	-
f040	Icteric abortion	8	P	SPL, PRH	SD	14051452-1416481.	POS	1/1000	neg	neg	1/100	1/30	neg	neg	neg	neg	neg	neg	neg	POS
f041	Icteric abortion	8	P	SPL, CL, PRH	SD	14053497-1416615	POS	neg	neg	neg	1/100	neg	neg	1/1000	neg	neg	neg	neg	neg	-
f041	Icteric abortion	8	P		PLF	14053497-1416615	NEG	neg	neg	neg	neg	neg	neg	neg	neg	neg	neg	neg	neg
f042	Icteric abortion	8	P	CL, PRH	SD	14055798-1417158.1	POS	1/2000	neg	neg	neg	neg	neg	1/100	neg	neg	neg	neg	neg	POS
f042	Icteric abortion	8	P		PLF	14055798-1417158.4	NEG	neg	neg	neg	neg	neg	neg	neg	neg	neg	neg	neg	neg
f043	Icteric abortion	8	P	SPL, CL	SD	14057564-1417484.1	POS	1/2000	neg	neg	1/100	neg	neg	neg	neg	neg	neg	neg	neg	POS
f043	Icteric abortion	8	P		PLF	14057564-1417484.2	NEG	neg	neg	neg	neg	neg	neg	neg	neg	neg	neg	neg	neg
f044	Icteric abortion	8	P		PLF	14057925-1417554.1-1417819	NEG	neg	neg	neg	neg	neg	neg	neg	neg	neg	neg	neg	neg	-
f044	Icteric abortion	8	P	SPL, CL	SD	14057925-1417554.2	POS	1/100	neg	neg	1/100	neg	neg	neg	neg	neg	neg	neg	neg	POS
f045	Icteric abortion	8	P	SPL, CL, PRH	SD	14058595-1417755	POS	1/500	neg	neg	1/100	neg	neg	neg	neg	neg	neg	neg	neg	POS
f045	Icteric abortion	8	P		PLF	14058595-1417755	NEG	neg	neg	neg	neg	neg	neg	neg	neg	neg	neg	neg	neg
f046	Icteric abortion	8	P	SPL, CL, PRH	PLF	14061536.2-1418460	POS	1/10	neg	neg	neg	neg	neg	neg	neg	neg	neg	neg	neg
f046	Icteric abortion	8	P		SD	14061536.2-1418500	POS	1/1000	neg	neg	neg	neg	neg	1/100	neg	neg	neg	neg	neg	POS
f047	Icteric abortion	8	P	SPL, PRH, "cooked" aspect of the liver	PLF	14063728-1418990	NEG	neg	neg	neg	neg	neg	neg	neg	neg	neg	neg	neg	neg	POS
f048	Icteric abortion	8	P	SPL, CL	SD	14069253-1500159	POS	1/500	neg	neg	neg	neg	neg	neg	neg	neg	neg	neg	neg	POS
f048	Icteric abortion	8	P		PLF	14069253-1500159	NEG	neg	neg	neg	neg	neg	neg	neg	neg	neg	neg	neg	neg
f049	Icteric abortion	8	P	SPL, CL, PRH	SD	15056530-1507410	POS	neg	neg	neg	1/30	neg	neg	neg	neg	neg	neg	neg	neg	NEG
f050	Icteric abortion	8	P	SPL, PHR, dark colouring of the liver	SD	15095924-1509927-159915	POS	neg	neg	neg	neg	neg	neg	1/500	1/300	neg	neg	neg	neg	POS
f051	Icteric abortion	7	P	SPL, CL	SD	14045370-1416481.12	POS	1/1000	neg	neg	neg	neg	neg	neg	1/30 *	neg	neg	neg	neg	-
f052	Icteric abortion	7	P	SPL, CL, PRH	SD	15071843-1508016	POS	neg	neg	neg	neg	neg	neg	neg	neg	neg	neg	1/100	neg	NEG
f053	NON icteric abortion	9	A	SPL	SD	14045158-1419006.4	NEG	neg	neg	neg	neg	neg	neg	neg	neg	neg	neg	neg	neg	-
f054	NON icteric abortion	9	A	PRH	SD	14045338-1419006.7	NEG	neg	neg	neg	neg	neg	neg	neg	neg	neg	neg	neg	neg	-
f055	NON icteric abortion	9	A	SPL, PRH	SD	14047954-1608322.3	NEG	neg	neg	neg	neg	neg	neg	neg	neg	neg	neg	neg	neg	NEG
f056	NON icteric abortion	9	A	puply kidneys, necrohemorrhagic placental cotyledons	SD	14049255-1608322.4	NEG	neg	neg	neg	neg	neg	neg	neg	neg	neg	neg	neg	neg	NEG
f057	NON icteric abortion	9	A	no lesion	SD	14051678-1419006.15	POS	neg	neg	neg	1/10	neg	neg	neg	neg	neg	neg	neg	neg	-
f058	NON icteric abortion	9	A	SPL, PRH, hemorrhagic placental cotyledons	SD	14052214-1608322.5	POS	1/100	neg	neg	neg	neg	neg	1/100	neg	neg	neg	neg	neg	NEG
f059	NON icteric abortion	9	A	generalized hemorrhagic edema, hemorrhagic pulmonary edema, epicardial petechia	SD	14052528-1419006.18	POS	1/1000	neg	neg	1/10	neg	neg	neg	1/10	neg	neg	neg	neg	-
f060	NON icteric abortion	9	A	detailed necropsy not performed	SD	14053826-1419006.11	POS	1/100	neg	1/10	1/10	1/10	neg	neg	1/10	neg	1/10	neg	neg	-
f061	NON icteric abortion	9	A	no lesion	SD	14054603-1419006.21	POS	1/300	neg	neg	neg	neg	neg	neg	neg	neg	neg	neg	neg	-
f062	NON icteric abortion	9	A	SPL, PRH, hemorrhagic brain, epicardial petechia	SD	14054650-1608322.6	NEG	neg	neg	neg	neg	neg	neg	neg	neg	neg	neg	neg	neg	NEG
f063	NON icteric abortion	9	A	PRH	SD	14065425-1608322.10	NEG	neg	neg	neg	neg	neg	neg	neg	neg	neg	neg	neg	neg	NEG
f064	NON icteric abortion	9	A	PRH, hemorrhagic brain, epicardial petechia	SD	14065945-1608322.23	NEG	neg	neg	neg	neg	neg	neg	neg	neg	neg	neg	neg	neg	NEG
f065	NON icteric abortion	9	A	intestinal hemorrhage, epicardial petechia	SD	14066480-1608322.11	NEG	neg	neg	neg	neg	neg	neg	neg	neg	neg	neg	neg	neg	NEG
f066	NON icteric abortion	9	A	SPL, PRH, hemorrhagic brain	SD	15002588-1608322.14	NEG	neg	neg	neg	neg	neg	neg	neg	neg	neg	neg	neg	neg	NEG
f067	NON icteric abortion	9	A	PRH	SD	15010284-1608322.17	NEG	neg	neg	neg	neg	neg	neg	neg	neg	neg	neg	neg	neg	NEG
f068	NON icteric abortion	9	A	hemorrhagic brain	SD	15019775-1608322.21	POS	1/100	neg	neg	neg	neg	neg	neg	neg	neg	neg	neg	neg	NEG
f069	NON icteric abortion	9	A	no lesion	SD	15052533-1506432	POS	neg	neg	neg	neg	neg	neg	1/300*	neg	neg	neg	neg	neg	-
f070	NON icteric abortion	9	A	no lesion	SD	15097132-15010519	POS	neg	neg	neg	neg	1/500	neg	neg	neg	neg	neg	neg	neg	-
f071	NON icteric abortion	9	A	CL	SD	15097136-15010518	NEG	neg	neg	neg	neg	neg	neg	neg	neg	neg	neg	neg	neg	-
f072	NON icteric abortion	8	A	no lesion	SD	14040726-1608322.1	POS	1/1000	neg	neg	neg	neg	neg	neg	neg	neg	neg	neg	neg	POS
f073	NON icteric abortion	8	A	hepatomegaly, PRH, hemorrhagic brain	SD	14044973-1419006.1	NEG	neg	neg	neg	neg	neg	neg	neg	neg	neg	neg	neg	neg	-
f074	NON icteric abortion	8	A	arthrogryposis, orofacial cleft, brachyspina	SD	14045123-1419006.2	NEG	neg	neg	neg	neg	neg	neg	neg	neg	neg	neg	neg	neg	-
f075	NON icteric abortion	8	A	SPL, PRH	SD	14045161-1419006.5	POS	neg	neg	neg	1/10	neg	neg	neg	neg	neg	neg	neg	neg	-
f076	NON icteric abortion	8	A	SPL, CL, PRH, hemorrhagic brain	SD	14045179-1419006.6	POS	1/10	neg	neg	neg	neg	neg	neg	neg	neg	1/10	neg	neg	-
f077	NON icteric abortion	8	A	PRH	SD	14045342-1419006.8	POS	neg	neg	neg	neg	neg	neg	1/10	neg	neg	neg	neg	neg	-
f078	NON icteric abortion	8	A	PRH, generalized hemorrhagic edema	SD	14049269-1608322.22	POS	1/1000	neg	neg	neg	neg	neg	neg	neg	neg	neg	neg	neg	NEG
f079	NON icteric abortion	8	A	CL, generalized hemorrhagic edema	SD	14050888-1419006.10	POS	1/10	neg	neg	neg	neg	neg	neg	1/2000	neg	neg	neg	neg	-
f080	NON icteric abortion	8	A	PRH	SD	14051058-1419006.13	POS	1/300	neg	neg	neg	neg	neg	neg	1/10	neg	neg	1/10	neg	-
f081	NON icteric abortion	8	A	CL, generalized hemorrhagic edema, numerous visceral hemorrhages	SD	14051642-1419006.12	POS	neg	neg	neg	neg	neg	neg	1/2000	neg	neg	1/10	1/10	neg	-
f082	NON icteric abortion	8	A	detailed necropsy not performed	SD	14051670-1419006.17	NEG	neg	neg	neg	neg	neg	neg	neg	neg	neg	neg	neg	neg	-
f083	NON icteric abortion	8	A	SPL	SD	14053201-1419006.14	POS	neg	neg	neg	1/100	neg	neg	1/10	neg	neg	1/100	neg	neg	-
f084	NON icteric abortion	8	A	PRH, hemorrhagic brain	SD	14055250-1608322.26	POS	1/100	neg	neg	neg	neg	neg	neg	neg	neg	neg	neg	neg	NEG
f085	NON icteric abortion	8	A	SPL, CL	SD	14064216-1608322.9	POS	1/100	neg	neg	neg	neg	neg	neg	neg	neg	neg	neg	neg	NEG
f086	NON icteric abortion	8	A	no lesion	SD	14069255-1500158.1	NEG	neg	neg	neg	neg	neg	neg	neg	neg	neg	neg	neg	neg	-
f086	NON icteric abortion	8	A	/	PLF	14069255-1500158.2	NEG	neg	neg	neg	neg	neg	neg	neg	neg	neg	neg	neg	neg
f087	NON icteric abortion	8	A	detailed necropsy not performed	SD	15000736-1608322.12	NEG	neg	neg	neg	neg	neg	neg	neg	neg	neg	neg	neg	neg	-
f088	NON icteric abortion	8	A	PRH	SD	15001151-1608322.13	NEG	neg	neg	neg	neg	neg	neg	neg	neg	neg	neg	neg	neg	NEG
f089	NON icteric abortion	8	A	no lesion	SD	15002621-1506428	NEG	neg	neg	neg	neg	neg	neg	neg	neg	neg	neg	neg	neg	-
f090	NON icteric abortion	8	A	PRH, hepatomegaly	SD	15003169-1608322.15	NEG	neg	neg	neg	neg	neg	neg	neg	neg	neg	neg	neg	neg	NEG
f091	NON icteric abortion	8	A	no lesion	SD	15004501-1506429	POS	1/30*	neg	neg	neg	neg	neg	neg	neg	neg	neg	neg	neg	-
f092	NON icteric abortion	8	A	PRH, hemorrhagic brain	SD	15004560-1608322.16	POS	1/500	neg	neg	neg	neg	neg	neg	neg	neg	neg	neg	neg	NEG
f093	NON icteric abortion	8	A	PRH	SD	15019121-1608322.20	NEG	neg	neg	neg	neg	neg	neg	neg	neg	neg	neg	neg	neg	NEG
f094	NON icteric abortion	8	A	PRH, pulmonary edema	SD	15021088-1503088	NEG	neg	neg	neg	neg	neg	neg	neg	neg	neg	neg	neg	neg	-
f095	NON icteric abortion	8	A	SPL, PRH	SD	15041338-1608322.28	NEG	neg	neg	neg	neg	neg	neg	neg	neg	neg	neg	neg	neg	NEG
f096	NON icteric abortion	8	A	CL	SD	15052751-1608322.25	NEG	neg	neg	neg	neg	neg	neg	neg	neg	neg	neg	neg	neg	NEG
f097	NON icteric abortion	7	A	detailed necropsy not performed	SD	14051587-1419006.22	POS	1/10	neg	neg	neg	neg	neg	neg	neg	neg	neg	neg	neg	-
f098	NON icteric abortion	7	A	subcutaneous edema	SD	14064082-1608322.8	NEG	neg	neg	neg	neg	neg	neg	neg	neg	neg	neg	neg	neg	NEG
f099	NON icteric abortion	7	A	PRH	SD	14068447-1608322.27	POS	1/100	neg	neg	neg	neg	neg	neg	neg	neg	neg	neg	neg	NEG
f100	NON icteric abortion	7	A	subcutaneous edema	SD	15018591-1608322.24	NEG	neg	neg	neg	neg	neg	neg	neg	neg	neg	neg	neg	neg	NEG
f101	NON icteric abortion	7	A	hepatomegaly, PRH, hemorrhagic brain	SD	15018641-1608322.19	NEG	neg	neg	neg	neg	neg	neg	neg	neg	neg	neg	neg	neg	NEG
f102	NON icteric abortion	6	A	PRH, subcutaneous edema	SD	14047067-1608322.2	NEG	neg	neg	neg	neg	neg	neg	neg	neg	neg	neg	neg	neg	NEG
f103	NON icteric abortion	6	A	no lesion	SD	14053140-1419006.16	POS	neg	neg	neg	1/100	neg	neg	neg	neg	neg	neg	neg	neg	-
f104	NON icteric abortion	6	A	PRH, generalized hemorrhagic edema	SD	14057309-1608322.7	POS	1/100	neg	neg	neg	neg	neg	neg	neg	neg	neg	neg	neg	NEG
f105	NON icteric abortion	6	A	no lesion	SD	15021035-1503087	POS	1/300	neg	neg	neg	neg	neg	neg	neg	neg	neg	neg	neg	-
f106	NON icteric abortion	6	A	no lesion	SD	15027998-1506434	POS	1/30*	neg	neg	neg	neg	neg	neg	neg	neg	neg	neg	neg	-
f107	NON icteric abortion	5	A	SPL, hepatomegaly	SD	14051615-1419006.9	POS	1/100	neg	neg	neg	neg	neg	neg	neg	neg	neg	neg	neg	-
f108	NON icteric abortion	5	A	hepatic congestion, subcutaneous edema	SD	15016802-1608322.18	NEG	neg	neg	neg	neg	neg	neg	neg	neg	neg	neg	neg	neg	NEG
f109	NON icteric abortion	4	A	no lesion	SD	14045157-1419006.3	POS	neg	neg	neg	neg	neg	neg	1/10	1/10	neg	neg	neg	neg	-
f110	NON icteric abortion	4	A	no lesion	SD	14052744-1419006.	POS	1/10	neg	neg	1/10	neg	neg	1/10	1/10	neg	neg	neg	neg	-
f111	NON icteric abortion	4	A	hydrocephalus	SD	15018584-1506433	POS	1/30*	neg	neg	1/30*	neg	neg	neg	neg	neg	neg	neg	neg	-
f112	NON icteric abortion	4	A	no lesion	SD	15110661-15010725	NEG	neg	neg	neg	neg	neg	neg	neg	neg	neg	neg	neg	neg	-
f113	NON icteric abortion	3	A	no lesion	SD	14052757-1419006.19	POS	1/100	neg	neg	neg	neg	neg	neg	neg	neg	neg	neg	neg	-
f114	NON icteric abortion	3	A	no lesion	PLF	14059039-1417761	NEG	neg	neg	neg	neg	neg	neg	neg	neg	neg	neg	neg	neg	-
f115	NON icteric abortion	3	A	hemorrhagic brain	SD	14060129-1418276	NEG	neg	neg	neg	neg	neg	neg	neg	neg	neg	neg	neg	neg	-
f116	NON icteric abortion	3	A	no lesion	SD	15019768-1506430	POS	1/100*	neg	neg	neg	neg	neg	neg	neg	neg	neg	neg	neg	-

## Sheet: Legend
SPL : splenomegaly; CL : coppery liver; PRH : peri-renal haemorrhages; SD : serum of the dam; PLF : pleural fluid.
Dilution*: agglutination less than 50%.
